# Supplementary material for: A novel SO2 probe inhibits lysophagy induced by Senecavirus A infection by promoting LAMP1 Cys375 sulfenylation
Source: PLoS Pathog. 2026 Feb 5;22(2):e1013932. doi: 10.1371/journal.ppat.1013932 (PMC12875573; doi:10.1371/journal.ppat.1013932)
Supplement: S1 Data — Fig 1(A)VP2,LAMP1,p62,LC3,ACTB.(F)pro-CTSD,mature-CTDSD,pro-CTDB,mature-CTSB,ACTB; Fig 2(A)LAMP1,ACTB(C)LAMP1,ACTB(DLAMP1,ACTB)(L)LAMP1,VP2,LC3,ACTB; Fig 3(A)VP2,LC3,ACTB(F)ULK,ATG16L1,Beclin1,ACTB. Fig 4 (A)Ub,LAMP1,ACTB(B)LAMP1,ACTB(E)LAMP1,ACTB(G)Gal3,TRIM16,input,ACTB. Fig 6(D)Cys-SOH-LAMP1,ACTB(F)Cys-SOH-LAMP1,ACTB(H)Cys-SOH-LAMP1,ACTB(G)VP2,ACTB. Fig 7.(A)VP2,ACTB(G)LAMP1,VP2,ACTB. S2 Fig.LAMP2,LAMP3,ACTB. S5 Fig.Cys-SOH,GAPDH; S6 Fig.Ub;HA,LAMP1,ACTB. S11 Fig.siLAMP1,ACTB. (XLSX) [file ppat.1013932.s016.xlsx]

## Sheet: RawData
NanoTemper Technologies	NanoTemper Technologies
MO.Affinity Analysis v2.3	MO.Affinity Analysis v2.3
Origin of exported data	Origin of exported data
Project Title:
Comment:
Project File Path:	D:\MST-Data\Miao Lab\WS\DLC-LAMP.nta
Analysis-Set Name:	Analysis-Set #1
Exported from:	Dose-Response (Grouped)
Exported on:	2025-11-06 10:10:41
Analysis Settings	Analysis Settings
Type of Analysis:	MST
Evaluation strategy:	On Time
Cold Region Start:	-1
Cold Region End:	0
Hot Region Start:	4
Hot Region End:	5
Sample Information	Sample Information
Merge-Set Name:	Experiment 4 (#04)
Date of Measurement:	2023-11-28 14:27:09.21 → 2023-11-29 15:06:40.937
Capillary Type:	Monolith NT.115 Capillary
Target:	DLC
TargetConcentration:	2e-05
Ligand:	DLC
Measurement Settings	Measurement Settings
MST-Power:	Medium
Excitation-Power:	20
Excitation type:	Nano - BLUE
Thermostat Setpoint:	(disabled)
Fit Results (Kd)	Fit Results (Kd)
Fit Model:	Kd
Bound	951.096
Unbound	906.596
Kd	2.84501e-05
TargetConc	2.84501e-15
Standard Deviation:	14.4703
Kd Confidence:	n/a
Dose Response Curve	Dose Response Curve	Dose Response Curve		Shifted Dose Response Curve of Experiment 4 (#04)	Shifted Dose Response Curve of Experiment 4 (#04)		Shifted Dose Response Curve of Experiment 9 (#09)	Shifted Dose Response Curve of Experiment 9 (#09)		Shifted Dose Response Curve of Experiment 4 (#04)	Shifted Dose Response Curve of Experiment 4 (#04)		Shifted Dose Response Curve of Experiment 6 (#06)	Shifted Dose Response Curve of Experiment 6 (#06)
Ligand Concentration [M]	Fnorm [‰]	Error Value		Ligand Concentration [M]	Fnorm [‰]		Ligand Concentration [M]	Fnorm [‰]		Ligand Concentration [M]	Fnorm [‰]		Ligand Concentration [M]	Fnorm [‰]
0.25	948.048	0		0.00025	918.741		0.00025	921.318		0.03125	958.965		0.25	948.048
0.125	948.502	0		0.000125	926.492		0.000125	925.663		0.015625	964.368		0.125	948.502
0.0625	955.27	0		6.25e-05	905.683		6.25e-05	918.269		0.0078125	956.295		0.0625	955.27
0.03125	955.589	4.77368		3.125e-05	908.606		3.125e-05	909.389		0.00390625	944.046		0.03125	952.214
0.015625	962.176	3.10114		1.5625e-05	904.268		1.5625e-05	906.184		0.00195312	964.609		0.015625	959.983
0.0078125	950.498	8.19833		7.8125e-06	903.998		7.8125e-06	902.961		0.000976562	950.838		0.0078125	944.701
0.00390625	942.258	2.52893		3.90625e-06	913.802		3.90625e-06	904.221		0.000488281	944.742		0.00390625	940.47
0.00195312	966.362	2.4786		1.95313e-06	907.981		1.95313e-06	909.638		0.000244141	959.532		0.00195312	968.114
0.000976562	949.985	1.20623		9.76563e-07	906.176		9.76563e-07	921.346		0.00012207	960.109		0.000976562	949.132
0.000488281	949.812	7.16983		4.88281e-07	909.254		4.88281e-07	903.339		6.10352e-05	944.709		0.000488281	954.882
0.00025	920.029	1.8222		2.44141e-07	918.527		2.44141e-07	910.389		3.05176e-05	944.854		0.000244141	952.12
0.000244141	955.826	5.24089		1.2207e-07	898.814		1.2207e-07	907.391		1.52588e-05	951.649		0.00012207	955.619
0.000125	926.077	0.586532		6.10352e-08	904.747		6.10352e-08	902.498		7.62939e-06	941.144		6.10352e-05	941.885
0.00012207	957.864	3.17544		3.05176e-08	908.542		3.05176e-08	888.165					3.05176e-05	953.391
6.25e-05	911.976	8.89965		1.52588e-08	906.818		1.52588e-08	892.717					1.52588e-05	956.973
6.10352e-05	943.297	1.99719		7.6294e-09	895.769		7.6294e-09	914.731					7.62939e-06	948.574
3.125e-05	908.998	0.553821
3.05176e-05	949.122	6.037
1.5625e-05	905.226	1.35447
1.52588e-05	954.311	3.76408
7.8125e-06	903.479	0.732836
7.62939e-06	944.859	5.25364
3.90625e-06	909.011	6.77446
1.95313e-06	908.809	1.17149
9.76563e-07	913.761	10.727
4.88281e-07	906.296	4.18255
2.44141e-07	914.458	5.75449
1.2207e-07	903.103	6.06468
6.10352e-08	903.623	1.59048
3.05176e-08	898.353	14.4085
1.52588e-08	899.767	9.97105
7.6294e-09	905.25	13.4077

## Sheet: Fit-Values
Dose	FNorm
0.22276
0.198488
0.176861
0.15759
0.140419
0.125119
0.111486
0.0993381
0.0885142
0.0788697
0.070276
0.0626187
0.0557957
0.0497162
0.0442991
0.0394723
0.0351713
0.0313391
0.0279243
0.0248817
0.0221706
0.0197549
0.0176024
0.0156844
0.0139754
0.0124527
0.0110958
0.00988681
0.00880954
0.00784965
0.00699434
0.00623224
0.00555317
0.0049481
0.00440895
0.00392855
0.00350049
0.00311908
0.00277922
0.0024764
0.00220657
0.00196614
0.00175191
0.00156102
0.00139093
0.00123937
0.00110433
0.000984002
0.000876785
0.00078125
0.000696125
0.000620275
0.000552689
0.000492468
0.000438809
0.000390996
0.000348393
0.000310432
0.000276607
0.000246468
0.000219612
0.000195683
0.000174362
0.000155363
0.000138435
0.000123351
0.00010991
9.79346e-05
8.72636e-05
7.77553e-05
6.92831e-05
6.17339e-05
5.50074e-05
4.90138e-05
4.36732e-05
3.89146e-05
3.46744e-05
3.08963e-05
2.75298e-05
2.45301e-05
2.18573e-05
1.94757e-05
1.73537e-05
1.54628e-05
1.3778e-05
1.22767e-05
1.0939e-05
9.74711e-06
8.68506e-06
7.73874e-06
6.89552e-06
6.14418e-06
5.47471e-06
4.87818e-06
4.34665e-06
3.87304e-06
3.45103e-06
3.07501e-06
2.73995e-06
2.44141e-06
2.17539e-06
1.93836e-06
1.72715e-06
1.53896e-06
1.37128e-06
1.22186e-06
1.08873e-06
9.70099e-07
8.64397e-07
7.70212e-07
6.86289e-07
6.11511e-07
5.4488e-07
4.8551e-07
4.32609e-07
3.85471e-07
3.4347e-07
3.06046e-07
2.72699e-07
2.42985e-07
2.1651e-07
1.92919e-07
1.71898e-07
1.53168e-07
1.36479e-07
1.21608e-07
1.08358e-07
9.65508e-08
8.60306e-08
7.66567e-08
6.83041e-08
6.08617e-08
5.42302e-08
4.83212e-08
4.30561e-08
3.83647e-08
3.41845e-08
3.04597e-08
2.71408e-08
2.41836e-08
2.15485e-08
1.92006e-08
1.71085e-08
1.52443e-08
1.35833e-08
1.21033e-08
1.07845e-08
9.6094e-09
8.56235e-09
7.62939e-09
